# Supplementary material for: Diet Restriction Impact on High-Fat-Diet-Induced Obesity by Regulating Mitochondrial Cardiolipin Biosynthesis and Remodeling
Source: Molecules. 2023 Jun 2;28(11):4522. doi: 10.3390/molecules28114522 (PMC10254315; doi:10.3390/molecules28114522)
Supplement: Supplementary file 1 [file molecules-28-04522-s001.zip]

Archive with 1 entries (1 files):
- molecules-2294096-supplementary.pdf
